# Supplementary material for: Sirtuin 6 inhibition protects against glucocorticoid-induced skeletal muscle atrophy by regulating IGF/PI3K/AKT signaling
Source: Nat Commun. 2022 Sep 15;13:5415. doi: 10.1038/s41467-022-32905-w (PMC9478160; doi:10.1038/s41467-022-32905-w)
Supplement: Supplementary file 5 — Supplementary Data 1 [file 41467_2022_32905_MOESM5_ESM.xlsx]

## Sheet: Figure 1
Figure 1a
	Two-way repeated measure ANOVA
	Source of Variation	P value
	Interaction	0.0188
	Time	0.0013
	Dex	0.0018
	Bonferroni's multiple comparisons test
	Veh - Dex	P value
	Day 3	0.2471
	Day 7	0.0011
	Day 15	0.0003
	n details
		Veh	Dex
	Day 3	8	8
	Day 7	8	8
	Day 15	8	8
Figure 1b
	Two-way ANOVA
	Source of Variation	P value
	Interaction	0.2852
	Time	0.2852
	Dex	0.0419
	Bonferroni's multiple comparisons test
	Veh - Dex	P value
	Day 1	> 0.9999
	Day 7	0.5113
	Day 15	0.0482
	n details
		Veh	Dex
	Day 1	5	6
	Day 7	8	7
	Day 15	8	8
Figure 1d
	Unpaired t test
	P value	0.0451
	n details
		Veh	Dex
		3	3
Figure 1f
	Unpaired t test
	Gene	P value
	Atrogin-1	0.0130336
	MuRF-1	0.0110634
	FoxO1	0.000662685
	FoxO3	0.000686493
	HPRT	0.577416
	n details
	Gene	Veh	Dex
	Atrogin-1	6	6
	MuRF-1	5	5
	FoxO1	6	5
	FoxO3	6	7
	HPRT	5	6
Figure 1g
	Unpaired t test
	P value	0.002
	n details
		Veh	Dex
		6	5
Figure 1h
	Unpaired t test
	Veh - Dex	P value
	1 Day	0.0149322
	7 Days	0.0421292
	15 Days	0.018818
	n details
		Veh	Dex
	1 Day	5	6
	7 Days	8	7
	15 Days	8	7
Figure 1j
	Unpaired t test
	P value	0.0213
	n details
		Veh	Dex
		3	3
Figure 1k
	Unpaired t test
	P value	0.0004
	n details
		Veh	Dex
		6	7
Figure 1l
	Unpaired t test
	P value	0.0037
	n details
		Veh	Dex
		6	6
Figure 1m
	Unpaired t test
	P value	0.0014
	n details
		Veh	Dex
		5	6

## Sheet: Figure 2
Figure 2a
	Unpaired t test
	P value	< 0.0001
	n details
		Ad-Null	Ad-SIRT6
		5	6
Figure 2c
	Unpaired t test
	P value	0.0476
	n details
		Ad-Null	Ad-SIRT6
		6	6
Figure 2e
	MuRF 1/2/3
	Unpaired t test
	P value	< 0.0001
	n details
		Ad-Null	Ad-SIRT6
		332	242
	Atrogin-1
	Unpaired t test
	P value	< 0.0001
	n details
		Ad-Null	Ad-SIRT6
		235	194
Figure 2f
	Unpaired t test
	P value	0.0039
	n details
		Ad-Null	Ad-SIRT6
		4	4

## Sheet: Figure 3
Figure 3a
	Unpaired t test
	P value	0.0002
	n details
	Control	SIRT6-KD
	6	6
Figure 3c
	Two-way ANOVA
	Source of Variation	P value
	Interaction	0.2719
	siRNA	< 0.0001
	Dex	0.0002
	Bonferroni's multiple comparisons test
		P value
	Control:Veh vs. Control:Dex	0.0039
	Control:Veh vs. SIRT6-KD:Veh	0.0024
	Control:Dex vs. SIRT6-KD:Dex	< 0.0001
	SIRT6-KD:Veh vs. SIRT6-KD:Dex	0.2117
	n details
		Veh	Dex
	Control	9	9
	SIRT6-KD	9	9
Figure 3e
	MuRF 1/2/3
	Two-way ANOVA
	Source of Variation	P value
	Interaction	< 0.0001
	siRNA	< 0.0001
	Dex	< 0.0001
	Bonferroni's multiple comparisons test
		P value
	Control:Veh vs. Control:Dex	< 0.0001
	Control:Veh vs. SIRT6-KD:Veh	< 0.0001
	Control:Dex vs. SIRT6-KD:Dex	< 0.0001
	SIRT6-KD:Veh vs. SIRT6-KD:Dex	0.1299
	n details
		Veh	Dex
	Control	250	204
	SIRT6-KD	187	254
	Atrogin-1
	Two-way ANOVA
	Source of Variation	P value
	Interaction	0.1407
	siRNA	< 0.0001
	Dex	< 0.0001
	Bonferroni's multiple comparisons test
		P value
	Control:Veh vs. Control:Dex	< 0.0001
	Control:Veh vs. SIRT6-KD:Veh	< 0.0001
	Control:Dex vs. SIRT6-KD:Dex	< 0.0001
	SIRT6-KD:Veh vs. SIRT6-KD:Dex	0.0913
	n details
		Veh	Dex
	Control	173	131
	SIRT6-KD	96	92
Figure 3f
	Two-way ANOVA
	Source of Variation	P value
	Interaction	0.4219
	siRNA	< 0.0001
	Dex	< 0.0001
	Bonferroni's multiple comparisons test
		P value
	Control:Veh vs. Control:Dex	0.0057
	Control:Veh vs. SIRT6-KD:Veh	0.0335
	Control:Dex vs. SIRT6-KD:Dex	0.0036
	SIRT6-KD:Veh vs. SIRT6-KD:Dex	0.053
	n details
		Veh	Dex
	Control	7	6
	SIRT6-KD	8	7

## Sheet: Figure 4
Figure 4b
	Two-way ANOVA
	Source of Variation	P value
	Interaction	0.0647
	genotype	0.1232
	Dex	< 0.0001
	Bonferroni's multiple comparisons test
		P value
	SIRT6-fl/fl:Veh vs. SIRT6-fl/fl:Dex	< 0.0001
	SIRT6-fl/fl:Veh vs. msSIRT6-KO:Veh	> 0.9999
	SIRT6-fl/fl:Dex vs. msSIRT6-KO:Dex	0.1054
	msSIRT6-KO:Veh vs. msSIRT6-KO:Dex	0.1138
	n details
		Veh	Dex
	SIRT6-fl/fl	11	12
	msSIRT6-KO	9	9
Figure 4c
	Two-way ANOVA
	Source of Variation	P value
	Interaction	0.2949
	genotype	0.2949
	Dex	< 0.0001
	Bonferroni's multiple comparisons test
		P value
	SIRT6-fl/fl:Veh vs. SIRT6-fl/fl:Dex	0.0007
	SIRT6-fl/fl:Veh vs. msSIRT6-KO:Veh	> 0.9999
	SIRT6-fl/fl:Dex vs. msSIRT6-KO:Dex	0.8263
	msSIRT6-KO:Veh vs. msSIRT6-KO:Dex	0.1353
	n details
		Veh	Dex
	SIRT6-fl/fl	11	12
	msSIRT6-KO	9	9
Figure 4e
	Two-way ANOVA
	Source of Variation	P value
	Interaction	0.0012
	genotype	0.0004
	Dex	< 0.0001
	Bonferroni's multiple comparisons test
		P value
	SIRT6-fl/fl:Veh vs. SIRT6-fl/fl:Dex	< 0.0001
	SIRT6-fl/fl:Veh vs. msSIRT6-KO:Veh	> 0.9999
	SIRT6-fl/fl:Dex vs. msSIRT6-KO:Dex	< 0.0001
	msSIRT6-KO:Veh vs. msSIRT6-KO:Dex	0.5245
	n details
		Veh	Dex
	SIRT6-fl/fl	5	6
	msSIRT6-KO	5	5
Figure 4f
	Two-way ANOVA
	Source of Variation	P value
	Interaction	0.0734
	genotype	< 0.0001
	Dex	< 0.0001
	Bonferroni's multiple comparisons test
		P value
	SIRT6-fl/fl:Veh vs. SIRT6-fl/fl:Dex	0.0007
	SIRT6-fl/fl:Veh vs. msSIRT6-KO:Veh	0.0421
	SIRT6-fl/fl:Dex vs. msSIRT6-KO:Dex	0.0008
	msSIRT6-KO:Veh vs. msSIRT6-KO:Dex	0.1191
	n details
		Veh	Dex
	SIRT6-fl/fl	4	4
	msSIRT6-KO	4	3
Figure 4h
	Two-way ANOVA
	Source of Variation	P value
	Interaction	< 0.0001
	genotype	< 0.0001
	Dex	< 0.0001
	Bonferroni's multiple comparisons test
		P value
	SIRT6-fl/fl:Veh vs. SIRT6-fl/fl:Dex	< 0.0001
	SIRT6-fl/fl:Veh vs. msSIRT6-KO:Veh	0.016
	SIRT6-fl/fl:Dex vs. msSIRT6-KO:Dex	< 0.0001
	msSIRT6-KO:Veh vs. msSIRT6-KO:Dex	> 0.9999
	n details
		Veh	Dex
	SIRT6-fl/fl	6	8
	msSIRT6-KO	6	7
Figure 4i
	Two-way ANOVA
	Source of Variation	P value
	Interaction	< 0.0001
	genotype	< 0.0001
	Dex	< 0.0001
	Bonferroni's multiple comparisons test
		P value
	SIRT6-fl/fl:Veh vs. SIRT6-fl/fl:Dex	< 0.0001
	SIRT6-fl/fl:Veh vs. msSIRT6-KO:Veh	> 0.9999
	SIRT6-fl/fl:Dex vs. msSIRT6-KO:Dex	< 0.0001
	msSIRT6-KO:Veh vs. msSIRT6-KO:Dex	> 0.9999
	n details
		Veh	Dex
	SIRT6-fl/fl	8	7
	msSIRT6-KO	8	7

## Sheet: Figure 5
Figure 5c
	Unpaired t test
	P value	0.8167
	n details
		F/+ MyoCre	F/F MyoCre
		3	3
Figure 5d
	Unpaired t test
		P value
	weight (g)	0.971
	fat mass (%)	0.821
	lean mass (%)	0.206
	n details
		F/+ MyoCre	F/F MyoCre
		12	12
Figure 5g
	Unpaired t test
	P value	< 0.0001
	n details
		F/+ MyoCre	F/F MyoCre
		2	2

## Sheet: Figure 6
Figure 6c
	Paired t test
	P value	0.0503
	n details
		F/+ MyoCre	F/F MyoCre
		4	4
Figure 6d
	Paired t test
	P value	0.4
	n details
		F/+ MyoCre	F/F MyoCre
		4	4

## Sheet: Figure 7
Figure 7a
	Unpaired t test
	Gene name	P value
	Atrogin-1	0.239373
	MuRF-1	0.434522
	GAPDH	0.297776
	n details
	Gene	IP: IgG	IP: SIRT6
	Atrogin-1	5	5
	MuRF-1	5	5
	GAPDH	4	4
Figure 7b
	Paired t test
	P value	0.0423
	n details
		Control	SIRT6-KD
		3	3
Figure 7c
	Unpaired t test	P value
	Atrogin-1
	SIRT6-fl/fl IP:IgG vs. SIRT6-fl/fl IIP:FoxO3a	< 0.0001
	SIRT6-fl/fl IIP:FoxO3a vs. msSIRT6-KO IIP:FoxO3a	0.0017
	MuRF-1
	SIRT6-fl/fl IP:IgG vs. SIRT6-fl/fl IIP:FoxO3a	0.0012
	SIRT6-fl/fl IIP:FoxO3a vs. msSIRT6-KO IIP:FoxO3a	0.027
	Actin
	SIRT6-fl/fl IP:IgG vs. SIRT6-fl/fl IIP:FoxO3a	0.3112
	SIRT6-fl/fl IIP:FoxO3a vs. msSIRT6-KO IIP:FoxO3a	0.7914
	n details
	Gene	SIRT6-fl/fl IP:IgG	SIRT6-fl/fl IP:FoxO3a	msSIRT6-KO IP:IgG	msSIRT6-KO IP:FoxO3a
	Atrogin-1	5	5	5	5
	MuRF-1	5	5	5	5
	Actin	3	3	3	3
Figure 7e
	FoxO1
	Paired t test
	P value	0.0327
	n details
		+Nuclear FoxO1	- Nuclear FoxO1
	Ad-Null	4	4
	Ad-SIRT6	4	4
	FoxO3a
	Paired t test
	P value	0.0112
	n details
		+Nuclear FoxO3a	- Nuclear FoxO3a
	Ad-Null	4	4
	Ad-SIRT6	4	4
Figure 7f
	FoxO1
	Unpaired t test
	P value	< 0.0001
	n details
		Ad-Null	Ad-SIRT6
		241	381
	FoxO3a
	Unpaired t test
	P value	< 0.0001
	n details
		Ad-Null	Ad-SIRT6
		276	227
Figure 7g
	Unpaired t test
		P value
	FoxO1	0.00634656
	FoxO3	0.000397517
		Ad-Null	Ad-SIRT6
	FoxO1	4	4
	FoxO3	4	4

## Sheet: Figure 8
Figure 8b
	FoxO1
	Two-way ANOVA
	Source of Variation	P value
	Interaction	0.0031
	siRNA	< 0.0001
	Dex	0.0013
	Bonferroni's multiple comparisons test
	Control:Veh vs. Control:Dex		< 0.0001
	Control:Veh vs. SIRT6-KD :Veh		0.0065
	Control:Dex vs. SIRT6-KD :Dex		< 0.0001
	SIRT6-KD :Veh vs. SIRT6-KD :Dex		> 0.9999
	n details
		Veh	Dex
	Control	201	242
	SIRT6-KD	182	228
	FoxO3a
	Two-way ANOVA
	Source of Variation	P value
	Interaction	< 0.0001
	siRNA	< 0.0001
	Dex	< 0.0001
	Bonferroni's multiple comparisons test	P value
	Control:Veh vs. Control:Dex	< 0.0001
	Control:Veh vs. SIRT6-KD :Veh	< 0.0001
	Control:Dex vs. SIRT6-KD :Dex	< 0.0001
	SIRT6-KD :Veh vs. SIRT6-KD :Dex	> 0.9999
	n details
		Veh	Dex
	Control	220	219
	SIRT6-KD	146	152
Figure 8c
	FoxO1
	Source of Variation	P value
	Interaction	0.8063
	siRNA	0.0002
	Dex	0.0008
	Bonferroni's multiple comparisons test	P value
	Control:Veh vs. Control:Dex	0.0361
	Control:Veh vs. SIRT6-KD:Veh	0.0244
	Control:Dex vs. SIRT6-KD:Dex	0.0128
	SIRT6-KD:Veh vs. SIRT6-KD:Dex	0.0697
	n details
		Veh	Dex
	Control	4	4
	SIRT6-KD	4	4
	FoxO3a
	Two-way ANOVA
	Source of Variation	P value
	Interaction	0.0002
	siRNA	< 0.0001
	Dex	< 0.0001
	Bonferroni's multiple comparisons test	P value
	Control:Veh vs. Control:Dex	< 0.0001
	Control:Veh vs. SIRT6-KD:Veh	0.0169
	Control:Dex vs. SIRT6-KD:Dex	< 0.0001
	SIRT6-KD:Veh vs. SIRT6-KD:Dex	0.0557
	n details
		Veh	Dex
	Control	4	4
	SIRT6-KD	4	4
	SIRT6
	Two-way ANOVA
	Source of Variation	P value
	Interaction	0.0229
	siRNA	0.0012
	Dex	0.0024
	Bonferroni's multiple comparisons test	P value
	Control:Veh vs. Control:Dex	0.0039
	Control:Veh vs. SIRT6-KD:Veh	0.0025
	Control:Dex vs. SIRT6-KD:Dex	> 0.9999
	SIRT6-KD:Veh vs. SIRT6-KD:Dex	> 0.9999
	n details
		Veh	Dex
	Control	4	4
	SIRT6-KD	4	4
Figure 8d
	Two-way ANOVA
	Source of Variation	P value
	Interaction	< 0.0001
	genotype	< 0.0001
	Dex	< 0.0001
	Bonferroni's multiple comparisons test	P value
	SIRT6-fl/fl:Veh vs. SIRT6-fl/fl:Dex	< 0.0001
	SIRT6-fl/fl:Veh vs. msSIRT6-KO:Veh	0.0355
	SIRT6-fl/fl:Dex vs. msSIRT6-KO:Dex	< 0.0001
	msSIRT6-KO:Veh vs. msSIRT6-KO:Dex	> 0.9999
	n details
		Veh	Dex
	SIRT6-fl/fl	9	7
	msSIRT6-KO	6	6
Figure 8e
	Two-way ANOVA
	Source of Variation	P value
	Interaction	0.0111
	genotype	< 0.0001
	Dex	0.0076
	Bonferroni's multiple comparisons test	P value
	SIRT6-fl/fl:Veh vs. SIRT6-fl/fl:Dex	0.0021
	SIRT6-fl/fl:Veh vs. msSIRT6-KO:Veh	0.042
	SIRT6-fl/fl:Dex vs. msSIRT6-KO:Dex	< 0.0001
	msSIRT6-KO:Veh vs. msSIRT6-KO:Dex	> 0.9999
	n details
		Veh	Dex
	SIRT6-fl/fl	7	8
	msSIRT6-KO	6	7
Figure 8g
	Two-way ANOVA
	Source of Variation	P value
	Interaction	0.1544
	siRNA	0.0068
	adenovirus	< 0.0001
	Bonferroni's multiple comparisons test	P value
	Control:Ad-Null vs. Control:Ad-CA-FoxO	0.0249
	Control:Ad-Null vs. SIRT6-KD:Ad-Null	0.0379
	Control:Ad-CA-FoxO vs. SIRT6-KD:Ad-CA-FoxO	> 0.9999
	SIRT6-KD:Ad-Null vs. SIRT6-KD:Ad-CA-FoxO	0.0016
	n details
		Ad-Null	Ad-CA-FoxO
	Control	3	3
	SIRT6-KD	3	3

## Sheet: Figure 9
Figure 9b
	Unpaired t test
	Gene	P value
	IGF1	0.586496
	IGF2	0.0178898
	IGF1R	0.456742
	IGF2R	0.188846
	IGFBP1	0.184071
	IGFBP2	0.214471
	IGFBP3	0.51932
	IGFBP4	0.283616
	IGFBP5	0.989069
	IGFBP6	0.221025
	PP2A	0.543055
	PHLPP1	0.203941
	n details
		SIRT6-fl/fl	msSIRT6-KO
	IGF1	6	7
	IGF2	6	5
	IGF1R	6	6
	IGF2R	6	6
	IGFBP1	5	5
	IGFBP2	6	6
	IGFBP3	7	7
	IGFBP4	5	7
	IGFBP5	6	7
	IGFBP6	5	7
	PP2A	6	7
	PHLPP1	5	7
Figure 9f
	Unpaired t test
		P value
	control veh vs. control Dex	0.0068
	control veh vs. control AKTi	0.0009
	control veh vs. control Dex+AKTi	0.0025
	control veh vs.SIRT6-KD veh	0.0113
	SIRT6-KD veh vs.SIRT6-KD Dex	0.0908
	SIRT6-KD veh vs.SIRT6-KD AKTi	0.0007
	SIRT6-KD veh vs.SIRT6-KD Dex+AKTi	0.0012
	n details
		Veh	Dex	AKTi	Dex+AKTi
	Control	3	3	3	3
	SIRT6-KD	3	3	3	3
Figure 9g
	Unpaired t test
	P value	0.0075
	n details
		IgG	ChIP SIRT6
		6	6
Figure 9h
	Unpaired t test
	P value	0.016
	n details
		Control	SIRT6-KD
		3	3
Figure 9i
	Unpaired t test
	P value	0.0004
	n details
		Control	SIRT6-KD
		4	4
Figure 9k
	Two-way ANOVA
	Source of Variation	P value
	Interaction	0.7054
	siRNA	0.0019
	adenovirus	0.0006
	Bonferroni's multiple comparisons test
		P value
	Control:Ad-Null vs. Control:Ad-DN-c-JUN	0.0407
	Control:Ad-Null vs. SIRT6-KD:Ad-Null	0.0488
	Control:Ad-DN-c-JUN vs. SIRT6-KD:Ad-DN-c-JUN	0.112
	SIRT6-KD:Ad-Null vs. SIRT6-KD:Ad-DN-c-JUN	0.0186
	n details
		Ad-Null	Ad-DN-c-JUN
	Control	3	3
	SIRT6-KD	3	3

## Sheet: Figure 10
Figure 10a
	H3K9/H3
	Unpaired t test
	P value	0.0033
	n details
		Veh	SIRT6-Inh
		3	3
		P value
	AcSOD2/SOD2	0.265698
	AcH3K18/H3	0.487946
	n details
		Veh	SIRT6-Inh
		3	3
Figure 10b
	Two-way ANOVA
	Source of Variation	P value
	Interaction	0.0719
	Inhibitor	0.055
	Dex	0.0037
	Bonferroni's multiple comparisons test
		P value
	Veh:Veh vs. Veh:Dex	0.0085
	Veh:Veh vs. SIRT6-Inh:Veh	> 0.9999
	Veh:Dex vs. SIRT6-Inh:Dex	0.0657
	SIRT6-Inh:Veh vs. SIRT6-Inh:Dex	> 0.9999
	n details
			Veh	Dex
		Veh	7	7
		SIRT6-Inh	7	7
Figure 10c
	Two-way ANOVA
	Source of Variation	P value
	Interaction	0.0915
	inhibitor	0.0915
	Dex	0.0027
	Bonferroni's multiple comparisons test
		P value
	Veh:Veh vs. Veh:Dex	0.0084
	Veh:Veh vs. SIRT6-Inh:Veh	> 0.9999
	Veh:Dex vs. SIRT6-Inh:Dex	0.1217
	SIRT6-Inh:Veh vs. SIRT6-Inh:Dex	> 0.9999
	n details
			Veh	Dex
		Veh	7	7
		SIRT6-Inh	7	7
Figure 10e
	Two-way ANOVA
	Source of Variation	P value
	Interaction	0.8191
	inhibitor	0.0002
	Dex	0.0006
	Bonferroni's multiple comparisons test
		P value
	Veh:Veh vs. Veh:Dex	0.0336
	Veh:Veh vs. SIRT6-Inh:Veh	0.0286
	Veh:Dex vs. SIRT6-Inh:Dex	0.0143
	SIRT6-Inh:Veh vs. SIRT6-Inh:Dex	0.0668
	n details
			Veh	Dex
		Veh	5	5
		SIRT6-Inh	5	5

[truncated: 19 more sheets: Supplementary figure 1, Supplementary figure 2, Supplementary figure 3, Supplementary figure 4, Supplementary figure 5, Supplementary figure 6, Supplementary figure 7, Supplementary figure 8, Supplementary figure 10, Supplementary figure 11, Supplementary figure 12, Supplementary figure 13, Supplementary figure 15, Supplementary figure 16, Supplementary figure 17, Supplementary figure 18, Supplementary figure 19, Supplementary figure 20, Supplementary figure 21]
