# Supplementary material for: Sirtuin 6 inhibition protects against glucocorticoid-induced skeletal muscle atrophy by regulating IGF/PI3K/AKT signaling
Source: Nat Commun. 2022 Sep 15;13:5415. doi: 10.1038/s41467-022-32905-w (PMC9478160; doi:10.1038/s41467-022-32905-w)
Supplement: Supplementary file 6 — Supplementary Data 2 [file 41467_2022_32905_MOESM6_ESM.xlsx]

## Sheet: Sheet1
Real-time qPCR primer
FoxO1 For	GAGAAGAGGCTCACCCTGTC
FoxO1 Rev	GATTGAGCATCCACCAAGAAC
FoxO3 For	AAACGGCTCACTTTGTCCCA
FoxO3 Rev	TTGTGCCGGATGGAGTTCTTC
Atrogin-1 For	AGCGCTTCTTGGATGAGAAA
Atrogin-1 Rev	GGCAGTCGAGAAGTCCAGTC
MuRF-1 For	TGCCTGGAGATGTTTACCAAGC
MuRF-1 Rev	AAACGACCTCCAGACATGGACA
HPRT For	CAAGCTTGCTGGTGAAAAGG
HPRT Rev	GTCAAGGGCATATCCAACAAC
PGC1-α For	ACAAACGATGACCCTCCTCA
PGC1-α Rev	TCTGGGGTCAGAGGAAGAG
UCP2 For	ACTGTGCCCTTACCATGCTCC
UCP2 Rev	ATTGGTAGGCAGCCATTAGGG
SDH For	AACTACAAGGGACAGGTGCTG
SDH Rev	AGAATTTGCTCCAAGCCGGT
COX4I1 For	GGCCTTGGACGGCGGAA
COX4I1 Rev	TTCACAACACTCCCATGTGCTC
NRF2 For	CAAGACTTGGGCCACTTAAAAGAC
NRF2 Rev	AGTAAGGCTTTCCATCCTCATCAC
ATP5A1 For	ATCTATCCAAGCAGGCTGTCG
ATP5A1 Rev	AGGCGGGAGTGTAGGTAGAA
SIRT1 For	CCTTGGAGACTGCGATGTTA
SIRT1 Rev	GTGTTGGTGGCAACTCTGAT
SIRT2 For	GCAGTGTCAGAGCGTGGTAA
SIRT2 Rev	CTAGTGGTGCCTTGCTGATG
SIRT3 For	CTGACTTCGCTTTGGCAGAT
SIRT3 Rev	GTCCACCAGCCTTTCCACAC
SIRT4 For	CGCTGCTCAAGATCCCTAAG
SIRT4 Rev	GCGACACAGCTACTCCATCA
SIRT5 For	AGCCAGAGACTCAAGACGCCA
SIRT5 Rev	AGGGCGAGCTCTCTGTCCACC
SIRT6 For	ACGCAGTACGTCAGAGACAC
SIRT6 Rev	GTCTCTCAGCTCCCCTCTACA
SIRT7 For	GGCACTTGGTTGTCTACACG
SIRT7 Rev	AGGTCGGCAGCACTCACAGG
IGF1 For	TTTTGTGTTCACCTCGGCCT
IGF1 Rev	TCTTTATTGCAGGTGCGGTCA
IGF2 For	ACAACTTCGATTTGAACCACATTC
IGF2 Rev	GAGAGCTCAAACCATGCAAACT
IGF1R For	TGATGTCTGGTCCTTCGGGG
IGF1R Rev	CACCCTCCATGACGAAACGA
IGF2R For	CTTGCCCTCCAGAAACGGAT
IGF2R Rev	GCAGACATCCGGTAGCTGTT
IGFBP1 For	CCGCCACGAGCACCTTGTTCA
IGFBP1 Rev	TGTTGGGCTGCAGCTAATCTCT
IGFBP2 For	CTTCTGGCGTTGGGAGACAGT
IGFBP2 Rev	ATTGACCTTCTCCCGGAACAC
IGFBP3 For	AATGGCCGCGGGTTCTGC
IGFBP3 Rev	TTCTGGGTGTCTGTGCTTTGAG
IGFBP4 For	CCATCCAGGAAAGCCTGCAG
IGFBP4 Rev	TGGAAGTTGCCGTTGCGGTCACAG
IGFBP5 For	CAAGCACACTCGCATT
IGFBP5 Rev	CAGGTACACAGCACGG
IGFBP6 For	CCCCGAGAGAACGAAG
IGFBP6 Rev	CACAGTTTGGCACATAGAG
PP2A For	TCGGGGAGCTGGTTATACCT
PP2A Rev	TGGCACCAGTTATATCCCTCCA
PHLPP1 For	TTAGCGTTCAGCTCTTCGGG
PHLPP1 Rev	GCTGTGATGCAACCTTGGAGA
ACTIN For	CACTGTCGAGTCGCGTCC
ACTIN Rev	TCATCCATGGCGAACTGGTG
ChIP-qPCR primers
Atrogin-1 For	TTCAAGTTTCCACGGACGCA
Atrogin-1 Rev	CACGTGGCTTTGTTTATAGGCTC
MuRF-1 For	GTCTGTTCTTGTTTACGACCCC
MuRF-1 Rev	CAAAGATTTGGCCCTCTCAGATC
IGF2 For	AACTGCCCCTGCCTTTTACTG
IGF2 Rev	TCCTTAGCAAAGCACCACCAG
ACTIN For	TCGATATCCACGTGACATCCA
ACTIN Rev	GCAGCATTTTTTTACCCCCTC
GAPDH For	ATCCACGACGGACACATTGG
GAPDH Rev	TGGTGCTGCCAAGGCTGTGG
siRNA sequences
Control siRNA	AAUUCUCCGAACGUGUCACGU
SIRT6 Mouse siRNA	GAAGCUCCCAAUGCAAUAAAU
SIRT6 Rat siRNA	GCAUCUCAAUGGUUCCUAU
MuRF-1 Mouse siRNA	GAUGUGCAAGGAACACGAA
Atrogin-1 Mouse siRNA	GCGCUUCUUGGAUGAGAAA
FoxO1 Mouse siRNA	UGUAAUGAUGGGCCCUAAU
FoxO3 Mouse siRNA	UGAAGGCACGGGCAAGAGC
Antibodies, plasmid, adenovirus, reagents and equipment
Resource type	Name	Source	Catalogue Number /Identifier
Cell line	C2C12	ATCC	CRL-1722
Cell line	293T	ATCC	CRL-3216
Mice	SIRT6 flox/flox mice	Jackson Laboratories, USA	Sirt6tm1.1Cxd/J
Mice	ACTA-Cre mice	Jackson Laboratories, USA	FVB.Cg-Tg(ACTA1-cre)79Jme/J
Mice	C57 WT	Jackson Laboratories, USA	C57BL/6J
Antibody	Puromycin	Developmental Studies Hybridoma Bank	PMY-2A4
Antibody	SIRT6	Cell Signaling	12486
Antibody	p-AKT S	Cell Signaling	4060
Antibody	p-AKT T	Cell Signaling	13038
Antibody	AKT	Cell Signaling	4691
Antibody	p-FoxO1	Cell Signaling	9461
Antibody	p-FoxO3	Cell Signaling	13129
Antibody	p-mTOR	Cell Signaling	5536
Antibody	p-AMPK	Cell Signaling	2535
Antibody	p-ACC	Cell Signaling	11818
Antibody	mTOR	Cell Signaling	2983
Antibody	AMPK	Cell Signaling	2531
Antibody	ACC	Cell Signaling	3676
Antibody	Acetyl-Histone H3 (Lys9)	Cell Signaling	9649
Antibody	Acetyl-Histone H3 (Lys18)	Cell Signaling	9675
Antibody	Histone H3	Cell Signaling	9715
Antibody	Anti-SOD2/MnSOD (acetyl K68)	abcam	ab137037
Antibody	Anti-SOD2/MnSOD antibody	abcam	ab13533
Antibody	SIRT1	Cloud-Clone	PAE912Mu01
Antibody	SIRT2	Sigma-Aldrich	S8447
Antibody	SIRT3	Cell Signaling	5490
Antibody	SIRT4	Cloud-Clone	PAE914Mu01
Antibody	SIRT5	Cell Signaling	8782
Antibody	SIRT7	Cloud-Clone	PAE917Hu01
Antibody	c-Jun	Santa Cruz	Sc-1694
Antibody	GAPDH	Santa Cruz	sc-25778
Antibody	Actin	Sigma-Aldrich	A3854
Antibody	Vinculin	Cell Signaling	13901
Antibody	Myomesin	Developmental Studies Hybridoma Bank	mMaC myomesin B4
Antibody	Atrogin-1	abcam	ab74023
Antibody	MuRF-1/2/3	abcam	Ab172479
Antibody	FoxO1	Cell Signaling	2880
Antibody	FoxO3	Cell Signaling	12829
Antibody	FoxO3	EMD Millipore	07-1719
Antibody	Myosin heavy chain Type I	Developmental Studies Hybridoma Bank	BA-D5
Antibody	Myosin heavy chain Type IIA	Developmental Studies Hybridoma Bank	SC-71
Antibody	Myosin heavy chain Type IIB	Developmental Studies Hybridoma Bank	BF-F3
Antibody	Myosin heavy chain Type IIX	Developmental Studies Hybridoma Bank	6H1
Antibody	Normal Rabbit IgG	Cell Signaling	2729
Antibody	Anti-Rabbit HRP	Cell Signaling	7074
Antibody	Anti-Mouse HRP	Cell Signaling	7076
Antibody	Clean-Blot IP Detection Reagent	Thermo Fisher Scientific	21230
Antibody	anti-Rabbit IgG light chain HRP	Cell Signaling	58802
Antibody	Donkey anti-Mouse IgG (H+L), Alexa Fluor 488	Thermo Fisher Scientific	A-21202
Antibody	Donkey anti-Rabbit IgG (H+L), DyLight 594	Thermo Fisher Scientific	SA5-10040
Antibody	Goat anti-Rabbit IgG (H+L), Alexa Fluor 546	Thermo Fisher Scientific	A-11035
Antibody	Goat anti-Mouse IgG (H+ L), Alexa Fluor 488	Thermo Fisher Scientific	A-11001
Antibody	Goat anti-Mouse IgG1, Alexa Fluor 594	Thermo Fisher Scientific	A-21125
Antibody	Goat anti-Mouse IgM (Heavy chain), Alexa Fluor 488	Thermo Fisher Scientific	A-21042
Plasmid	pcDNA3.1	Invitrogen	V790-20
Plasmid	SIRT6 Flag	Addgene	13817
Plasmid	SIRT6-H133Y Flag	Described in our previous manuscript	PMID: 31372634
Plasmid	FHRE-Luc	Addgene	1789
Plasmid	Renilla-Luc	Promega	E2261
Adenovirus	Ad-Null	Vector Biolab	1300
Adenovirus	Ad-SIRT6 (human)	Vector Biolab	1556
Adenovirus	Ad-CA-FoxO	Vector Biolab	1025
Adenovirus	Ad-DN-c-Jun	Vector Biolab	1046
Commercial kit	Qubit dsDNA HS assay kit	Thermo Fisher Scientific	Q32851
Commercial kit	Dual-Luciferase® Reporter Assay System	Promega	E1910
Commercial kit	SimpleChIP® Enzymatic Chromatin IP Kit	Cell Signaling	9003
Chemical / Reagent	Trizol	TaKaRa	9108
Commercial kit	cDNA Synthesis Kit	BioRad	170-8891
Chemical / Reagent	iTaq Universal SYBR Green Supermix	BioRad	172-5124
Commercial kit	Triglyceride	Reckon Diagnostic P.LTD., Gujarat, India
Commercial kit	Total protein	Reckon Diagnostic P.LTD., Gujarat, India
Chemical / Reagent	nProtein A Sepharose® 4 Fast Flow	GE Healthcare	17-5280-01
Cell culture reagent	Lipofectamine™ 2000 Transfection Reagent	Thermo Fisher Scientific	11668019
Chemical / Reagent	PolyFreeze	Sigma-Aldrich	P0091
Chemical / Reagent	Akti-1/2	Sigma-Aldrich	124018
Chemical / Reagent	Dorsomorphin (Compound C)	Cell Signaling	60887
Cell culture reagent	Lipofectamine™ RNAiMAX Transfection Reagent	Thermo Fisher Scientific	13778150
Cell culture reagent	Horse serum, heat inactivated	Thermo Fisher Scientific	26050088
Chemical / Reagent	Fetal Bovine Serum	Thermo Fisher Scientific	10500064
Cell culture reagent	Penicillin-Streptomycin	Thermo Fisher Scientific	15070063
Cell culture reagent	Dulbecco's Modified Eagle's Medium- High glucose	Sigma-Aldrich	D5648
Cell culture reagent	Collagenase, Type II	Thermo Fisher Scientific	17101015
Cell culture reagent	Trypsin	Thermo Fisher Scientific	15050057
Cell culture reagent	Trypsin-EDTA	Thermo Fisher Scientific	25200056
Chemical / Reagent	LY294002	Santa Cruz	sc-201426
Chemical / Reagent	Puromycin dihydrochloride	VWR	J593
Chemical / Reagent	Fluoromount	Sigma-Aldrich	F4680
Chemical / Reagent	Hoechst 33342	Thermo Fisher Scientific	H3570
Chemical / Reagent	Wheat germ agglutinin Alexa Fluor™ 594 Conjugate	Thermo Fisher Scientific	W11262
Chemical / Reagent	cOmplete™, Mini Protease Inhibitor Cocktail	Sigma-Aldrich	11836153001 ROCHE
Chemical / Reagent	Dexamethasone	Sigma-Aldrich	D2915
Chemical / Reagent	2,4-dioxo-N-(4-(pyridin-3-yloxy)phenyl)-1,2,3,4-tetrahydroquinazoline-6-sulfonamide (SIRT6 Inhibitor)	Enamine, Riga, Latvia
Chemical / Reagent	Amino Acid Standard	Sigma-Aldrich	AA-S-18
Chemical / Reagent	Clarity ECL Western Blotting Substrate	BioRad	5060
Chemical / Reagent	Formaldehyde	Sigma-Aldrich	F1635
Chemical / Reagent	Bio-Rad Protein Assay Dye Reagent Concentrate	Bio-Rad	5000006
Miscellaneous	Amersham Hybond PVDF membrane	GE Healthcare	10600023
Equipment	QuantStudio™ 6 Flex Real-Time PCR System	Thermo fisher Scientific
Equipment	CFX384 Touch™ Real-Time PCR Detection System	BioRad
Equipment	Chemiluminescence imager	Biorad	Chemidoc Touch
Equipment	Chemiluminescence imager	GE Healthcare	ImageQuant LAS 4000
Equipment	Zeiss 710 confocal microscope	Zeiss
Equipment	Zeiss 880-Multiphoton confocal microscope	Zeiss
Equipment	Bioruptor® Pico	Diagenode
Equipment	Ultra-high performance liquid chromatography, UPLC LC-20	Shimadzu
Equipment	Luminometer	Turner Machine, TD-20/20
