# Supplementary material for: Sirtuin 6 inhibition protects against glucocorticoid-induced skeletal muscle atrophy by regulating IGF/PI3K/AKT signaling
Source: Nat Commun. 2022 Sep 15;13:5415. doi: 10.1038/s41467-022-32905-w (PMC9478160; doi:10.1038/s41467-022-32905-w)
Supplement: Supplementary file 7 — Source Data [file 41467_2022_32905_MOESM7_ESM.xlsx]

## Sheet: Figure 1a
Figure 1a
		Veh								Dex
	Dex treatment (Day)	N1	N2	N3	N4	N5	N6	N7	N8	N1	N2	N3	N4	N5	N6	N7	N8
	Day 3	-3.57143	-2.85714	-3.0303	-3.57143	3.57143	2.94118	0	3.125	-6.66667	-6.25	-4.16667	-9.67742	-6.25	-7.14286	-6.25	7.14286
	Day 7	-14.2857	0	-3.0303	-3.57143	3.57143	2.94118	0	6.25	-16.6667	-12.5	-8.33333	-12.9032	-12.5	-10.7143	-12.5	0
	Day 15	-10.7143	2.85714	0	3.57143	-3.57143	-5.88235	-3.22581	3.125	-20	-15.625	-8.33333	-9.67742	-15.625	-14.2857	-12.5	-3.57143

## Sheet: Figure 1b
Figure 1b
		Veh								Dex
	Dex treatment (Day)	N1	N2	N3	N4	N5	N6	N7	N8	N1	N2	N3	N4	N5	N6	N7	N8
	Day 1	12.3958	13.8628	-30.4732	-24.0733	28.2879				14.9951	0.088314	18.6426	-19.4169	12.2867	-26.3065
	Day 7	37.8086	-6.35763	-10.6095	-15.8677	-27.035	-15.8677	5.16533	32.7636	-9.05814	-19.0648	-24.281	25.4739	-16.3275	-30.3051	-24.281
	Day 15	12.7558	10.8004	-20.0465	9.02483	4.77711	-12.2633	2.21789	-7.26624	-32.133	-7.26624	-36.2226	-57.4524	-13.4134	-11.9872	-14.0177	-22.5814

## Sheet: Figure 1d
Figure 1d
		Veh	Dex
		2097.53	1482.5
		3210.69	1264.01
		2053.01	1290.97

## Sheet: Figure 1e
Figure 1e
		Veh			Dex
	CSA (mm2)	Mean	SD	N	Mean	SD	N
	<500	0.225225	0.318517	3	10.3077	10.6837	3
	1000	6.32983	1.48399	3	38.2611	5.87639	3
	1500	21.085	8.58845	3	23.6703	6.14369	3
	2000	23.0113	4.69193	3	10.3644	6.69956	3
	2500	18.3108	6.42999	3	7.34855	3.74398	3
	3000	9.86722	1.88725	3	3.00487	2.02509	3
	3500	5.52133	1.50097	3	1.95612	0.29347	3
	4000	3.33011	0.322495	3	2.11439	1.04781	3
	4500	2.56336	0.920463	3	0.779416	0.300337	3
	5000	1.95549	1.48499	3	0.684755	0.71212	3
	5500	1.77653	1.38474	3	0.545866	0.522438	3
	6000	1.17612	1.3333	3	0.406977	0.340483	3
	6500	0.752522	0.424383	3	0.277778	0.392837	3
	7000	0.702533	0.718278	3	0	0	3
	>7000	3.3926	3.81892	3	0.277778	0.392837	3

## Sheet: Figure 1f
Figure 1f
		Veh							Dex
		N1	N2	N3	N4	N5	N6	N7	N1	N2	N3	N4	N5	N6	N7
	Atrogin-1	0.319572	1.15006	1.6832	0.847163	0.94601	1.05399		9.42355	2.54959	3.66321	3.22636	3.82606	2.71818
	MuRF-1	0.950898	1.11465	0.919469	0.98176	1.03322			1.19746	1.52256	1.28847	2.16188	1.93224
	FoxO1	1.001	0.748173	1.65169	0.599132	0.837623	1.16238		2.90179	1.8868	2.71311	4.28414	3.04728
	FoxO3	1.10331	0.32822	1.28348	1.13629	1.37172	0.77698		3.1052	4.77362	2.5523	1.56843	2.9966	4.40241	2.96241
	HPRT	0.071952	1.56454	2.14594	0.217572	1			1.73284	0.447241	0.949085	0.354884	0.075368	0.901082

## Sheet: Figure 1g
Figure 1g
		Veh	Dex
		0.605688	1.63999
		0.476124	4.0427
		1.91819	5.18393
		1.84631	6.80963
		0.816695	5.58271
		0.337

## Sheet: Figure 1h
Figure 1h
												Right
	Left
													Veh								Dex
												Dex treatment (Day)	N1	N2	N3	N4	N5	N6	N7	N8	N1	N2	N3	N4	N5	N6	N7	N8
												1 Day	0.962494	0.868507	1.01428	1.09771	1.05702				1.21681	1.238	1.14818	1.04536	1.11739	1.10692
												7 Days	0.96943	0.962046	0.876908	1.00524	1.08528	1.06962	1.03314	0.998327	0.982906	0.884918	1.10024	1.30104	1.92436	1.62821	1.25716
												15 Days	1.25558	1.30907	1.32685	1.02596	0.850847	0.775462	0.65848	0.797753	1.12266	1.45331	0.9889	1.35603	1.32365	2.02997	1.79888

## Sheet: Figure 1j
Figure 1j		Veh	Dex
		0.889537	0.63088
		1.18504	0.662314
		0.92542	0.670936

## Sheet: Figure 1k
Figure 1k
	Left								Right
										Veh	Dex
										1.06308	0.491997
										0.93692	0.468395
										1.173	0.656755
										0.826997	0.60257
										1.01	0.428181
										0.989997	0.903271
											0.6656

## Sheet: Figure 1l
Figure 1l
		Veh	Dex
		1.26312	2.83335
		0.532497	3.79551
		1.56349	2.19421
		0.640898	1.67329
		0.245504	4.55699
		1.7545	2.37778

[truncated: 156 more sheets: Figure 1m, Figure 2a, Figure 2c, Figure 2e, Figure 2f, Figure 3a, Figure 3c, Figure 3e, Figure 3f, Figure 4a, Figure 4b, Figure 4c, Figure 4e, Figure 4f, Figure 4g, Figure 4h, Figure 4i, Figure 5c, Figure 5d, Figure 5e …]
